# Supplementary material for: Enantioenriched 1,4-Benzoxazepines via Chiral Brønsted Acid-Catalyzed Enantioselective Desymmetrization of 3-Substituted Oxetanes
Source: J Org Chem. 2023 Nov 21;88(24):17024–36. doi: 10.1021/acs.joc.3c01929 (PMC10729023; doi:10.1021/acs.joc.3c01929)
Supplement: Supplementary file 2 — jo3c01929_si_002.zip [file jo3c01929_si_002.zip]

Archive with 138 entries (137 files):
- NMR/
- NMR/1a-13C.mnova
- NMR/1a-1H.mnova
- NMR/1b-13C.mnova
- NMR/1b-1H.mnova
- NMR/1c-13C.mnova
- NMR/1c-1H.mnova
- NMR/1d-13C.mnova
- NMR/1d-1H.mnova
- NMR/1e-13C.mnova
- NMR/1e-1H.mnova
- NMR/1f-13C.mnova
- NMR/1f-19F.mnova
- NMR/1f-1H.mnova
- NMR/1g-13C.mnova
- NMR/1g-19F.mnova
- NMR/1g-1H.mnova
- NMR/1H-13C.mnova
- NMR/1h-1H.mnova
- NMR/1i-13C.mnova
- NMR/1i-1H.mnova
- NMR/1j-13C.mnova
- NMR/1j-1H.mnova
- NMR/1k-13C.mnova
- NMR/1k-1H.mnova
- NMR/1l-13C.mnova
- NMR/1l-1H.mnova
- NMR/1m-13C.mnova
- NMR/1m-1H.mnova
- NMR/1n-13C.mnova
- NMR/1n-1H.mnova
- NMR/1o-13C.mnova
- NMR/1o-1H.mnova
- NMR/1p-13C.mnova
- NMR/1p-1H.mnova
- NMR/1q-13C.mnova
- NMR/1q-1H.mnova
- NMR/1r-13C.mnova
- NMR/1r-1H.mnova
- NMR/1S-13C.mnova
- NMR/1S-19F.mnova
- NMR/1s-1H.mnova
- NMR/1t-13C.mnova
- NMR/1t-1H.mnova
- NMR/1u-13C.mnova
- NMR/1u-1H.mnova
- NMR/1v-13C.mnova
- NMR/1v-1H.mnova
- NMR/1w-13C.mnova
- NMR/1w-1H.mnova
- NMR/1x-13C.mnova
- NMR/1x-19F.mnova
- NMR/1x-1H.mnova
- NMR/2a-13C.mnova
- NMR/2a-1H.mnova
- NMR/2b-13C.mnova
- NMR/2b-1H.mnova
- NMR/2c-13C.mnova
- NMR/2c-1H.mnova
- NMR/2d-13C.mnova
- NMR/2d-1H.mnova
- NMR/2e-13C.mnova
- NMR/2e-1H.mnova
- NMR/2f-13C.mnova
- NMR/2f-19F.mnova
- NMR/2f-1H.mnova
- NMR/2g-13C.mnova
- NMR/2g-19F.mnova
- NMR/2g-1H.mnova
- NMR/2h-13C.mnova
- NMR/2h-1H.mnova
- NMR/2i-13C.mnova
- NMR/2i-1H.mnova
- NMR/2j-13C.mnova
- NMR/2j-1H.mnova
- NMR/2k-13C.mnova
- NMR/2k-1H.mnova
- NMR/2l-13C.mnova
- NMR/2l-1H.mnova
- NMR/2m-13C.mnova
- NMR/2m-1H.mnova
- NMR/2n-13C.mnova
- NMR/2n-1H.mnova
- NMR/2o-13C.mnova
- NMR/2o-1H.mnova
- NMR/2q-13C.mnova
- NMR/2q-1H.mnova
- NMR/2r-13C.mnova
- NMR/2r-1H.mnova
- NMR/2u-13C.mnova
- NMR/2u-1H.mnova
- NMR/2v-13C.mnova
- NMR/2v-1H.mnova
- NMR/2w-13C.mnova
- NMR/2w-1H.mnova
- NMR/2x-13C.mnova
- NMR/2x-19F.mnova
- NMR/2x-1H.mnova
- NMR/3a-13C.mnova
- NMR/3a-1H.mnova
- NMR/4a-13C.mnova
- NMR/4a-1H.mnova
- NMR/5a-13C.mnova
- NMR/5a-1H.mnova
- NMR/6a-13C.mnova
- NMR/6a-1H.mnova
- NMR/S1-13C.mnova
- NMR/S1-1H.mnova
- NMR/S10-13C.mnova
- NMR/S10-1H.mnova
- NMR/S11-13C.mnova
- NMR/S11-1H.mnova
- NMR/S12-13C.mnova
- NMR/S12-19F.mnova
- NMR/S12-1H.mnova
- NMR/S13-13C.mnova
- NMR/S13-1H.mnova
- NMR/S14-13C.mnova
- NMR/S14-1H.mnova
- NMR/S15-13.mnova
- NMR/S15-1H.mnova
- NMR/S2-13C.mnova
- NMR/S2-1H.mnova
- NMR/S3-13C.mnova
- NMR/S3-1H.mnova
- NMR/S4-13C.mnova
- NMR/S4-1H.mnova
- NMR/S5-13C.mnova
- NMR/S5-19F.mnova
- NMR/S5-1H.mnova
- NMR/S6-13C.mnova
- NMR/S6-1H.mnova
- NMR/S7-13C.mnova
- NMR/S7-1H.mnova
- NMR/S8-13C.mnova
- NMR/S8-1H.mnova
- NMR/S9-13C.mnova
- NMR/S9-1H.mnova
